# Supplementary material for: Dietary Astaxanthin Can Promote the Growth and Motivate Lipid Metabolism by Improving Antioxidant Properties for Swimming Crab, Portunus trituberculatus
Source: Antioxidants (Basel). 2024 Apr 26;13(5):522. doi: 10.3390/antiox13050522 (PMC11117615; doi:10.3390/antiox13050522)
Supplement: Supplementary file 1 [file antioxidants-13-00522-s001.zip]

Archive with 1 entries (1 files):
- antioxidants-2957007-supplementary.pdf
